# Supplementary material for: Global distribution of functionally important CYP2C9 alleles and their inferred metabolic consequences
Source: Hum Genomics. 2023 Feb 28;17:15. doi: 10.1186/s40246-023-00461-z (PMC9976394; doi:10.1186/s40246-023-00461-z)
Supplement: Supplementary file 1 — Additional file 1. National frequencies of other six functionally relevant CYP2C9 variant alleles. [file 40246_2023_461_MOESM1_ESM.xlsx]

## Sheet: Sheet1
	Allele frequencies (in %)
Country/population	*5	*6	*8	*11	*13	*14	Reference	Method of variant detection
EUROPE
Belgium	0			0.4			14616425	Single-tube tetra-primer PCR assay for *2, *3, *4, *5, *11
AFRICA
Benin	1.8			2.7			19954515	Single-tube tetra-primer PCR assay for *2 and direct sequence analysis of a single PCR product for *3, *4, *5, *11
Ethiopia			0	5			33071782	Direct PCR sequencing for *2, *3, *5, *6, *8, *11
Ghana	0			0.02			21590310	Sequenom iPLEX platform system for *2, *3, *5, *6, *8, *9, and *11
Mozambique	1.9	0	14.6	2.4			21692610	Fast 7500 Real-Time System using validated Taqman® assays for *2, *3, *5, *6, *8 and *11
Sudan	1	2	1				12451434, 33071782	Direct PCR sequencing for *2, *3, *5, *6, *8, *11
Tanzania	0.8						12451434	PCR-based endonuclease method for *5 using a mismatched forward primer
MIDDLE EAST
United Arab Emirates	7.8	0.3					36154845	RT-PCR for *2, *3, *5 and *6
ASIA
China					0.41	0.02	22886551, 23400009	PCR-based restriction fragment length polymorphism (PCR-RFLP) analysis for *13, *14
India	0.125			0.125			34106453	The Infinium global screening array (GSA) for *2, *3, *4, *5, *11, *14
Korea					0.42		21208246, 16187974	TaqMan allelic discrimination assay for *2, *3 and pyrosequencing for *13
Uygur				0.52			26610168	Direct PCR sequencing for *2, *11, *12, *29, *33
SOUTH AMERICA
Brazil	0.3	0	3.3	0.6			21692610	Calculated from the 2009 Brazilian Census
Guarani	0	0	0	4.4			21692610	Fast 7500 Real-Time System using validated Taqman® assays for *2, *3, *5, *6, *8 and *11
NORTH AMERICA
African-American	1	0.71	7	1	1.5		18466099, 23215885, 16202848, 19802360	Pyrosequencing methods and PCR-RFLP methodology for *2, *3, *5, *6, *11; Real-time PCR for *2, *3,*4, *5, *8, *11; PCR-RFLP and pyrosequencing for *2, *3, *5, *6, *11
Cuba	4	0	2				23959274	Direct PCR sequencing for *2, *3, *4, *5; RT-PCR for *6 and *8
