# Supplementary material for: Global distribution of functionally important CYP2C9 alleles and their inferred metabolic consequences
Source: Hum Genomics. 2023 Feb 28;17:15. doi: 10.1186/s40246-023-00461-z (PMC9976394; doi:10.1186/s40246-023-00461-z)
Supplement: Supplementary file 2 — Additional file 2. Original articles reporting CYP2C9 allele frequencies. [file 40246_2023_461_MOESM2_ESM.xlsx]

## Sheet: Sheet1
Country	Reference	Method of variant detection
EUROPE
SOUTH EUROPE
Bosnia & Herzegovina	21108610	RT-PCR using TaqMan probe for *2 and *3
Croatia	12950145	PCR-based restriction fragment length polymorphism (PCR-RFLP) for *2 and *3
Greece	17635181	PCR-based restriction fragment length polymorphism (PCR-RFLP) for *2 and *3
Italy	15177309, 11678789, 21651319, 26432245	Direct PCR sequencing for *2, *3; PCR-based restriction fragment length polymorphism (PCR-RFLP) analysis for *2 and *3; Whole genome sequencing
Portugal	18240903	PCR- and Pyrosequencing-based methods for *2 and *3
Serbia	34187105, 31858263	RT-PCR for *2 and *3; Direct PCR sequencing for *2 and *3
Spain	11372590, 24430292, 26432245	PCR-RFLP analysis for *2 and *3; Pyrosequencing for *2 and *3; Whole genome sequencing
Turky	15197523, 10510154	PCR-based endonuclease digestion method for *2 and *3; PCR-based restriction fragment length polymorphism (PCR-RFLP) for *2 and *3
NORTH EUROPE
Danmark	15053001	RT-PCR for *2 and *3
Estonia	32461654	Whole exome sequencing; Whole genome sequencing
Finland	32461654, 26432245	Whole exome sequencing; Whole genome sequencing
Norway	20665013	RT-PCR for *2 and *3
Sweden	9920790, 32461654	Whole exome sequencing; Whole genome sequencing
CENTRAL and EAST EUROPE
Bulgaria	29771648, 32461654	Whole exome sequencing; Whole genome sequencing
Czech	22847201	PCR-RFLP for *2 and *3
Germany	12445031	RT-PCR for *2 and *3
Hungary	19541511	Direct PCR sequencing for *2, *3
North Macedonia	24380239, DOI: 10.3889/oamjms.2013.001	RT-PCR for *2 and *3; Direct PCR sequencing for *2 and *3
Poland	27826892	Pyrosequencing for *2 and *3
Romania	22863573	PCR-RFLP for *2 and *3
Russia	12879168	PCR-RFLP for *2 and *3
Slovak	25318916	RT-PCR for *2 and *3
Slovenia	https://vestnik.szd.si/index.php/ZdravVest/article/view/1838	Direct PCR sequencing for *2 and *3
WEST EUROPE
Belgium	14616425	Single-tube tetra-primer PCR assay for *2, *3, *4, *5, *11
France	12803577	PCR-based restriction fragment length polymorphism (PCR-RFLP) analysis for *2, *3
Netherlands	19225451	Direct PCR sequencing for *2 and *3
UK	15947090, 26432245	PCR-based restriction fragment length polymorphism (PCR-RFLP) analysis for *2 and *3; Whole genome sequencing
AFRICA
Benin	14616425	Single-tube tetra-primer PCR assay for *2, *3, *4, *5, *11
Egypt	12047484	An allele-specific fluorogenic 5′ nuclease chain reaction assay for *2 and *3
Ethiopia	33071782, 11678789, 31547390	Direct PCR sequencing for *2, *3, *5, *6, *8, *11; TaqMan® allelic discrimination assay for *2, *3
Gambia	26432245	Whole genome sequencing
Ghana	19954515	Single-tube tetra-primer PCR assay for *2 and direct sequence analysis of a single PCR product for *3, *4, *5, *11
Marocco	28282224	PCR-RFLP for *2 and *3
Mozambique	21692610	Fast 7500 Real-Time System using validated Taqman® assays for *2, *3, *5, *6, *8 and *11
Nigeria	26432245	Whole genome sequencing
Sudan	21590310	Sequenom iPLEX platform system for *2, *3, *5, *6, *8, *9, and *11
MIDDLE EAST
Iran	17201743, 20637959, 22288731, 29651213, 20885015	PCR-RFLP for *2 and *3
Israel	20210733	PCR-RFLP for *2 and *3
Jordan	22722998	PCR-RFLP for *2 and *3
Kuwait	26940072	Direct PCR sequencing for *2, *3
Lebanon	21148049	RT-PCR for *2 and *3
Oman	17167248, 22452429, 22854539	PCR-RFLP for *2 and *3; Direct PCR sequencing for *2, *3
Saudi Arabia	21371265, 23586031	LightCycler assay for *2 and *3; PCR-RFLP for *2 and *3
United Arab Emirates	36154845	RT-PCR for *2, *3, *5 and *6
ASIA
SOUTHEAST ASIA
Cambodia	23229480	Microarray-based analysis for *3
Indonesia	22855348	PCR-RFLP for *2 and *3
Malay	15795654, 16635054	Pyrosequencing for *2 and *3; Direct PCR sequecing for *2, *3, *4, *5
Thai	34117307	TaqMan SNP genotyping assay for *2 and *3
Vietnam	29978384, 15795654, 26432245	PCR-based restriction fragment length polymorphism (PCR-RFLP) analysis for *2, *3; Pyrosequencing for *2 and *3; Whole genome sequencing
EAST ASIA
Bhutan	32004143	PCR-RFLP for *2 and *3
China	12803577, 7773301, 26432245	PCR-based restriction fragment length polymorphism (PCR-RFLP) analysis for *2, *3; PCR-endonuclease digestion methods for *2 and *3; Whole genome sequencing
Japan	25552922, 9631918, 16432637, 26432245	Direct PCR genotyping for *2 and *3; Whole genome sequencing
Korea	11298075	PCR-RFLP for *2 and *3
SOUTH ASIA
Bangladesh	26432245	Whole genome sequencing
India	34106453, 15660966, 26432245	The Infinium global screening array (GSA) for *2, *3, *4, *5, *11, *14; Polymerase chain reaction-restriction fragment-length polymorphism (PCR-RFLP) for *2 and *3; Whole genome sequencing
Pakistan	20884456	PCR-RFLP for *2 and *3
SOUTH AMERICA
Argentina	22290467	PCR-RFLP for *2 and *3
Brazil	15229460, 21692610	PCR-based restriction fragment length polymorphism (PCR-RFLP) analysis for *2, *3; Direct PCR sequencing for *4, *5; Calculated from the 2009 Brazilian Census
Bolivia	15776277	PCR-RFLP for *2 and *3
Chile	32228310	TaqMan SNP Genotyping Assay
Columbia	30410385, 26432245	Direct PCR sequencing for *2 and *3; Whole genome sequencing
Ecuador	24430292	Pyrosequencing for *2 and *3
Peru	31584773, 26432245	TaqMan SNP Genotyping Assay; Whole genome sequencing
Uruguay	28820457, http://www.scielo.edu.uy/pdf/rmu/v24n4/v24n4a06.pdf	Direct PCR sequencing for *2 and *3
Venezuela	27230833	Direct PCR sequencing for *2 and *3
NORTH AMERICA
Costa Rica	29461783	RT-PCR for *2 and *3
Cuba	23959274	Direct PCR sequencing for *2, *3, *4, *5; RT-PCR for *6 and *8
Mexico	23587916	RT-PCR (TaqMan allelic discrimination assay)
US	26432245, 19802360, 18466099, 23215885, 16202848, 19802360	Whole genome sequencing; PCR-RFLP and pyrosequencing for *2 and *3; Pyrosequencing methods and PCR-RFLP methodolog for *2, *3, *5, *6, *11; RT-PCR for *2 and *3
OCEANIA
Australia	30191366	iPLEX extension reactions using the Agena MassArray
Ethnic group	Reference
EUROPE
Faroese	16025294	RT-PCR (TaqMan allelic discrimination assay)
Hungarian roma	19541511	Direct PCR sequencing for *2, *3
Kosovar	28976882	RT-PCR (TaqMan drug metabolism genotyping assay or TaqMan single nucleotide polymorphism (SNP) genotyping assay
Slav	25042728	RT-PCR (allelic discrimination using TaqMan Drug Metabolism Genotyping assays)
AFRICA
Luhya in Webuye, Kenya	26432245	Whole genome sequencing
Mende in Sierra Leone	26432245	Whole genome sequencing
MIDDLE EAST
Ashkenazi Jewish	32461654	Whole exome sequencing; Whole genome sequencing
Baloch	26464589	Direct PCR sequencing for *2, *3
Greek Cyproit	24593903	PCR-RFLP for *2 and *3
Khorasan	28626479	Direct PCR sequencing for *2, *3
Iranian Persian	32606720	PCR-RFLP for *2 and *3
Sephardi Jewish	18252229	PCR-RFLP for *2 and *3
Sistani	29651213	PCR-RFLP for *2 and *3;
Turkmen	32606720	PCR-RFLP for *2 and *3
ASIA
SOUTHEAST ASIA
Jahai people	26402341	Nested multiplex allele-specific PCR technique for *2, *3, *4, *5
EAST ASIA
Mongolian in China	20845310	PCR-RFLP for *2 and *3
Tibetan	25958051	CYP2C9 gene sequencing
Uygur	26610168	Direct PCR sequencing for *2, *11, *12, *29, *33
SOUTH ASIA
Andhra Pradesh	15660966	Polymerase chain reaction-restriction fragment-length polymorphism (PCR-RFLP) for *2 and *3
Karnataka	15660966	Polymerase chain reaction-restriction fragment-length polymorphism (PCR-RFLP) for *2 and *3
Kerala	15660966	Polymerase chain reaction-restriction fragment-length polymorphism (PCR-RFLP) for *2 and *3
Tamilians	14504850	PCR-RFLP for *2 and *3
SOUTH AMERICA
Guarani	21692610	Fast 7500 Real-Time System using validated Taqman® assays for *2, *3, *5, *6, *8 and *11
NORTH AMERICA
African-Americans	18466099, 23215885, 16202848, 19802360	Pyrosequencing methods and PCR-RFLP methodolog for *2, *3, *5, *6, *11; PCR-RFLP and pyrosequencing for *2 and *3; RT-PCR for *2 and *3
Americans from India	26432245	Whole genome sequencing
Americans from Mexico	26432245	Whole genome sequencing
European Americans	19802360	PCR-RFLP and pyrosequencing for *2 and *3
Huichol	23587916	RT-PCR using TaqMan allelic discrimination assay
Inuit from Canada	11697742	PCR-RFLP for *2 and *3
Mestizo from Chile	23130019	Direct PCR sequencing for *2 and RT-PCR using TaqMan allelic discrimination assay for *3
Mestizo from Ecuador	24430292	Direct PCR sequencing for *2, *3
Mestizo from Mexico	23587916	RT-PCR using TaqMan allelic discrimination assay
Mestizo from Peru	31584773	RT-PCR using TaqMan probe for *2 and *3
Nahua	23587916	RT-PCR using TaqMan allelic discrimination assay
Native Indian from Canada	11697742	PCR-RFLP for *2 and *3
Puerto rican	23215886	The Tag -It Mutation Detection assays for *2, *3 and *5
Teenek	23587916	RT-PCR using TaqMan allelic discrimination assay for *2 and *3
OCEANIA
Maori	18425152	PCR-RFLP for *2 and *3
Polynesian	23932726	Whole genome sequencing
Tiwi	34824386	Whole genome sequencing
