# Supplementary material for: Global distribution of functionally important CYP2C9 alleles and their inferred metabolic consequences
Source: Hum Genomics. 2023 Feb 28;17:15. doi: 10.1186/s40246-023-00461-z (PMC9976394; doi:10.1186/s40246-023-00461-z)
Supplement: Supplementary file 3 — Additional file 3. CYP2C9 metabolizer phenotypes defined by different diplotypes. [file 40246_2023_461_MOESM3_ESM.xlsx]

## Sheet: Sheet1
Metabolizer Phenotype	CYP2C9 Diplotype
NM	*1/*1
IM	*1/*2, *1/*5, *1/*8, *1/*11, *1/*14, *1/*3, *1/*6, *1/*13, *2/*2, *2/*5, *2/*8, *2/*11, *2/*14, *5/*5, *5/*8, *5/*11, *5/*14, *8/*8, *8/*11, *8/*14, *11/*11, *11/*14, *14/*14,
PM	*3/*3, *3/*6, *3/*13, *6/*6, *6/*13, *13/*13, *2/*3, *5/*3, *8/*3, *11/*3, *14/*3, *2/*6, *5/*6, *8/*6, *11/*6, *14/*6, *2/*13, *5/*13, *8/*13, *11/*13, *14/*13
